# Supplementary material for: Potential of measured relative shifts in collision cross section values for biotransformation studies
Source: Anal Bioanal Chem. 2023 Dec 2;416(2):559–68. doi: 10.1007/s00216-023-05063-1 (PMC10761390; doi:10.1007/s00216-023-05063-1)
Supplement: Supplementary file 2 — (CSV 14.8 KB) [file 216_2023_5063_MOESM2_ESM.csv]

Compound	Biotransformation	Ion	m/z	TWCCSN2,pred	TWCCSN2,meas (1)	TWCCSN2,meas (2)	TWCCSN2,meas (3)	TWCCSN2,meas (mean)	TWCCSN2,meas (SD)	TWCCSN2,meas (CV)	Bias (%)
10-hydroxy imipramine	Hydroxylation	[M+H]+	297.1974	172.7	166.5	166.5	166.3	166.4	0.1	0.1	-3.6
1-hydroxy ibuprofen	Hydroxylation	[M-H]-	221.1188	154.4	149.5	149.5	149.3	149.4	0.1	0.1	-3.2
1-hydroxy midazolam	Hydroxylation	[M+H]+	342.0813	175.3	169.5	169.5	169.2	169.4	0.2	0.1	-3.4
2-hydroxy imipramine	Hydroxylation	[M+H]+	297.1977	171.9	169.5	169.6	169.3	169.5	0.2	0.1	-1.4
4-acetaminophenyl sulfate	Sulfation	[M+H]+	232.0272	146.6	148.9	149.5	149.4	149.3	0.3	0.2	1.8
4-acetamidophenyl-D-glucuronide	O-glucuronidation	[M+H]+	328.1027	171.1	169.3	170.4	170.2	170	0.6	0.3	-0.7
4-hydroxy diclofenac	Hydroxylation	[M+H]+	312.0187	166.3	161.8	161.2	161.6	161.5	0.3	0.2	-2.9
4-hydroxy estradiol	Hydroxylation	[M-H]-	287.1659	171.3	165.6	165.4	165.5	165.5	0.1	0.1	-3.4
4-hydroxy glucuronide duloxetine	Hydroxylation + glucuronidation	[M+H]+	490.1529	212.6	207.8	207.9	207.2	207.6	0.4	0.2	-2.3
4-hydroxy mephenytoin	Hydroxylation	[M+H]+	235.1086	148.9	151	150.9	150.9	150.9	0.1	0	1.4
4-hydroxy propranolol	Hydroxylation	[M+H]+	276.1601	167.2	159.9	160.2	159.7	159.9	0.3	0.2	-4.3
4-hydroxy propranolol glucuronide	Hydroxylation + O-glucuronidation	[M+H]+	452.1923	199.9	196.3	199.1	199.1	198.2	1.6	0.8	-0.9
4-hydroxy tamoxifen	Hydroxylation	[M+H]+	388.2273	203.1	199.4	199.9	199.9	199.7	0.3	0.1	-1.7
5-hydroxy diclofenac	Hydroxylation	[M+H]+	312.0177	164.9	161.2	161.5	161	161.2	0.3	0.2	-2.2
5-hydroxy lansoprazole	Hydroxylation	[M+H]+	386.0783	185.8	184.3	184.3	184.4	184.3	0.1	0	-0.8
5-hydroxy omeprazole	Hydroxylation	[M+H]+	362.1181	184.4	183	183.1	182.8	183	0.2	0.1	-0.8
6-hydroxy chlorzoxazone	Hydroxylation	[M+H]+	185.9965	132.7	129.5	129.4	129.5	129.5	0.1	0	-2.4
6-hydroxy testosterone	Hydroxylation	[M+H]+	305.212	174.2	173.2	172.9	173.3	173.1	0.2	0.1	-0.6
7-hydroxy coumarin	Hydroxylation	[M+H]+	163.0402	128.6	124.1	124.1	124.2	124.1	0.1	0	-3.5
7-hydroxy coumarin glucuronide	Hydroxylation + O-glucuronidation	[M+H]+	339.0719	172.2	173.3	173.3	173.3	173.3	0	0	0.6
7-hydroxy coumarin sulfate	Hydroxylation + sulfation	[M+H]+	242.9966	144.6	144.8	143.9	144.7	144.5	0.5	0.3	-0.1
9'-desmethyl granisetron	Demethylation	[M+H]+	299.1869	174.7	179	178.6	179.1	178.9	0.3	0.1	2.4
Acalabrutinib	Parent drug	[M+H]+	466.1984	211.8	230.6	230.3	230.5	230.5	0.2	0.1	8.8
Acalabrutinib glutathione	Glutathione conjugation	[M+H]+	773.2829	264.7	267.3	266.8	267.1	267.1	0.3	0.1	0.9
Acetaminophen	Parent drug	[M+H]+	152.0705	129.7	126.9	128.9	128.3	128	1	0.8	-1.3
Acetaminophen glutathione	Glutathione conjugation	[M+H]+	457.1385	199.4	200.2	200.8	200.1	200.4	0.4	0.2	0.5
Afatinib	Parent drug	[M+H]+	486.1696	217.4	231.2	231	231.3	231.2	0.2	0.1	6.3
Afatinib glutathione	Glutathione conjugation	[M+H]+	793.253	257.8	270.2	269.9	269.9	270	0.2	0.1	4.7
Alprenolol	Parent drug	[M+H]+	250.1818	160.3	157.9	158.6	158	158.2	0.4	0.2	-1.3
Amitriptyline	Parent drug	[M+H]+	278.1914	166.6	164.5	164.9	164.3	164.6	0.3	0.2	-1.2
Amitriptyline N-D-glucuronide	N-glucuronidation	[M+H]+	454.2224	208.8	201.9	200.8	200.8	201.2	0.6	0.3	-3.7
Amitriptyline N-oxide	N-oxidation	[M+H]+	294.1861	172	170.3	170.5	170.5	170.4	0.1	0.1	-0.9
Atorvastatin	Parent drug	[M+H]+	559.2605	233.2	233.7	233.9	233.5	233.7	0.2	0.1	0.2
Branebrutinib	Parent drug	[M+H]+	371.1876	193.6	191.1	191	191.5	191.2	0.3	0.1	-1.2
Branebrutinib glutathione	Glutathione conjugation	[M+H]+	678.2714	244.2	238.6	238.4	238.5	238.5	0.1	0	-2.3
Bupropion	Parent drug	[M+H]+	240.116	158.4	155.7	155.7	155.7	155.7	0	0	-1.7
Chlorzoxazone	Parent drug	[M+H]+	170.0016	131	126.2	126.2	126.1	126.2	0.1	0	-3.7
Chlorzoxazone N-glucuronide	N-glucuronidation	[M+H]+	346.0153	175.4	175.8	175.8	175.7	175.8	0.1	0	0.2
Clozapine	Parent drug	[M+H]+	327.1375	178.4	177.6	178.1	177.5	177.7	0.3	0.2	-0.4
Clozapine N-oxide	N-oxidation	[M+H]+	343.1319	181.7	179.7	180.3	180	180	0.3	0.2	-0.9
Coumarin	Parent drug	[M+H]+	147.0456	126.3	119.9	119.9	120	119.9	0.1	0	-5
Dapsone	Parent drug	[M+H]+	249.0702	152.4	150	149.8	149.4	149.7	0.3	0.2	-1.7
Dapsone N-glucuronide	N-glucuronidation	[M+H]+	425.1018	196.5	207.3	207.7	207.3	207.4	0.2	0.1	5.6
Desmethyl clozapine	Demethylation	[M+H]+	313.1219	173	172.2	172.1	172.3	172.2	0.1	0.1	-0.5
Dextromethorphan	Parent drug	[M+H]+	272.2018	165.9	164	163.3	162.9	163.4	0.6	0.3	-1.5
Dextrorphan	Demethylation	[M+H]+	258.1862	161.8	159.5	159.5	159.5	159.5	0	0	-1.4
Diazepam	Parent drug	[M+H]+	285.0798	162.9	161.6	161.5	161.7	161.6	0.1	0.1	-0.8
Diclofenac	Parent drug	[M+H]+	296.024	157	156.9	157.2	156.1	156.7	0.6	0.4	-0.2
Duloxetine	Parent drug	[M+H]+	298.1266	169.4	168.7	168.7	168.8	168.7	0.1	0	-0.4
EMA1036	Demethylation	[M-H]-	492.182	220.5	220.4	220.1	220.6	220.4	0.3	0.1	-0.1
EMA1322	O-debenzylation + demethylation	[M-H]-	402.1351	196.9	190.4	190.1	190.2	190.2	0.2	0.1	-3.4
EMA1323	O-debenzylation	[M-H]-	416.15	197.2	196.8	196.8	196.8	196.8	0	0	-0.2
Endoxifen	Demethylation	[M+H]+	374.2119	198.2	192.3	192.3	189.1	191.2	1.8	1	-3.5
Estradiol	Parent drug	[M-H]-	271.171	169.5	165.6	165.6	165.5	165.6	0.1	0	-2.3
Estradiol-3-glucuronide	O-glucuronidation	[M-H]-	447.2028	208.2	213.5	212.1	213.3	213	0.8	0.4	2.3
Estradiol-3-sulfate	Sulfation	[M-H]-	351.1271	180.2	184.8	186.4	184.8	185.3	0.9	0.5	2.8
Ezetimibe	Parent drug	[M-H]-	408.1422	201.2	199.5	200.2	199.2	199.6	0.5	0.3	-0.8
Ezetimibe phenoxy-glucuronide	O-glucuronidation	[M-H]-	584.1735	234.1	231.8	231.9	231.9	231.9	0.1	0	-1
Granisetron	Parent drug	[M+H]+	313.2029	183.4	184.2	184.4	183.7	184.1	0.4	0.2	0.4
Hydroxy bupropion	Hydroxylation	[M+H]+	256.1106	158.6	160.5	160.4	160.5	160.5	0.1	0	1.2
Ibrutinib	Parent drug	[M+H]+	441.203	205.8	212.9	213.6	212.7	213.1	0.5	0.2	3.5
Ibrutinib glutathione	Glutathione conjugation	[M+H]+	748.2866	266	275.4	275.1	275.1	275.2	0.2	0.1	3.5
Ibuprofen	Parent drug	[M-H]-	205.1227	152.6	146.5	146.5	146.4	146.5	0.1	0	-4
Icenticaftor	Parent drug	[M-H]-	360.0792	170.8	165.8	166.4	166.5	166.2	0.4	0.2	-2.7
Icenticaftor M1	N-glucuronidation	[M-H]-	536.1107	210.1	204.1	201.3	201.4	202.3	1.6	0.8	-3.7
Imipramine	Parent drug	[M+H]+	281.2021	165.2	165.2	165.4	164.8	165.1	0.3	0.2	0
Imipramine N-oxide	N-oxidation	[M+H]+	297.1972	169.6	169	168.8	169.1	169	0.2	0.1	-0.4
Infigratinib M1 (CQM157)	Dealkylation	[M+H]+	463.1047	206.4	213.2	213.3	213.1	213.2	0.1	0	3.3
Infigratinib M35	Dealkylation + acetylation	[M+H]+	505.1147	219.7	228.4	229	228.4	228.6	0.3	0.2	4.1
INE963	Parent drug	[M+H]+	403.1912	195.4	203.3	202.5	205.2	203.7	1.4	0.7	4.2
INE963 M2	Hydroxylation + demethylation	[M+H]+	405.1658	195.5	201.3	---	---	201.3	---	---	3
INE963 M7	Demethylation	[M+H]+	389.1699	195.9	197.3	---	---	197.3	---	---	0.7
INE963 M11	O-glucuronidation	[M+H]+	579.2252	229.6	246.3	---	---	246.3	---	---	7.3
INE963 M13	Hydroxylation	[M+H]+	419.1809	197.2	207.3	---	---	207.3	---	---	5.1
INE963 M16	Hydroxylation + N-acetylation	[M+H]+	461.1926	207.8	220.8	---	---	220.8	---	---	6.3
Lansoprazole	Parent drug	[M+H]+	370.0828	177.2	179.2	179.3	179	179.2	0.2	0.1	1.1
Lansoprazole N-oxide	N-oxidation	[M+H]+	386.079	183.8	179.7	180.2	180.2	180	0.3	0.2	-2
Lansoprazole sulfide	Sulfoxide reduction	[M+H]+	354.0897	176.7	176.2	176.8	176.6	176.5	0.3	0.2	-0.1
Lansoprazole sulfone	Sulfoxide oxygenation	[M+H]+	386.0789	183.1	182.8	182.7	183.2	182.9	0.3	0.1	-0.1
Lansoprazole sulfone N-oxide	Sulfoxide oxygenation + N-oxidation	[M+H]+	402.074	186.1	183.6	183.3	183.8	183.6	0.3	0.1	-1.4
Losartan	Parent drug	[M+H]+	423.1702	199.9	198.1	198.2	198.3	198.2	0.1	0.1	-0.9
Losartan N-2-glucuronide	N-glucuronidation	[M+H]+	599.2023	235.2	232.4	232.3	235.4	233.4	1.8	0.8	-0.8
MAK683	Parent drug	[M+H]+	377.1521	189.2	196.4	196.4	196.3	196.4	0.1	0	3.8
MAK683 M26	Ring opening + carboxylic acid formation	[M+H]+	409.1419	196	199	198.9	198.9	198.9	0.1	0	1.5
MAK683 M47	N-oxidation + hydroxylation	[M+H]+	409.1419	196.4	200.5	200.5	200.5	200.5	0	0	2.1
MAK683 M48	Hydroxylation + N-oxidation	[M+H]+	409.1419	196.5	199.9	199.8	---	199.9	0.1	0	1.7
Mavoglurant	Parent drug	[M+Na]+	336.1566	183.6	185.2	185.2	184.6	185	0.3	0.2	0.8
Mavoglurant M5	O-glucuronidation	[M+Na]+	512.1755	213.8	218.9	218.8	218.7	218.8	0.1	0	2.3
Mephenytoin	Parent drug	[M+H]+	219.114	146.7	146.9	146.8	146.9	146.9	0.1	0	0.1
Midazolam	Parent drug	[M+H]+	326.0864	173.9	167	167.6	167	167.2	0.3	0.2	-3.9
N-acetyl sulfamonomethoxine	Acetylation	[M+H]+	323.0806	171.1	175.5	175.6	175.6	175.6	0.1	0	2.6
N-acetyl trovafloxacin	Acetylation	[M+H]+	459.127	202.8	203.4	203	202.9	203.1	0.3	0.1	0.1
Naloxone	Parent drug	[M+H]+	328.1552	170.9	170.1	170.3	170.1	170.2	0.1	0.1	-0.4
Naloxone-3-glucuronide	O-glucuronidation	[M+H]+	504.1869	211	217.7	218.2	218.7	218.2	0.5	0.2	3.4
N-desmethyl tamoxifen	Demethylation	[M+H]+	358.2169	196.8	183.7	184.3	184.2	184.1	0.3	0.2	-6.5
Nordazepam	Demethylation	[M+H]+	271.0642	159.9	153.1	153.4	152.9	153.1	0.3	0.2	-4.2
Nortestosterone	Demethylation	[M+H]+	275.2013	168.4	164.5	165.1	165.1	164.9	0.3	0.2	-2.1
NVS1	Parent drug	[M+H]+	---	198.2	208.6	208.3	208.2	208.4	0.2	0.1	5.1
NVS1 M1	Hydroxylation	[M+H]+	---	200.5	216.3	213.9	213.7	214.6	1.4	0.7	7
NVS1 M2	O-glucuronidation	[M+H]+	---	224.2	233.8	234.2	234.7	234.2	0.5	0.2	4.5
NVS1 M3	N-glucuronidation	[M+H]+	---	228.7	250.2	250.5	249.1	249.9	0.7	0.3	9.3
NVS1 M4	N-glucuronidation	[M+H]+	---	228.6	250.4	250.2	251.8	250.8	0.9	0.3	9.7
NVS1 M5	N-glucuronidation	[M+H]+	---	222.2	249.9	248.2	247.9	248.7	1.1	0.4	11.9
NVS1 M6	Sulfation	[M+H]+	---	212.3	219.3	218.3	218.3	218.6	0.6	0.3	3
NVS1 M7	Acetylation	[M+H]+	---	208.7	220.4	220.5	217.5	219.5	1.7	0.8	5.2
NVS1 M8	Ring opening + carboxylic acid formation	[M+H]+	---	203.8	212.1	212.6	212.7	212.5	0.3	0.2	4.3
NVS2	Parent drug	[M-H]-	---	185.7	175.8	177.2	175.6	176.2	0.9	0.5	-5.1
NVS2 M1	Sulfation	[M-H]-	---	197	188	188.2	188.3	188.2	0.2	0.1	-4.5
NVS3	Parent drug	[M+H]+	---	206.5	196.7	196.7	196.7	196.7	0	0	-4.7
NVS3 M1	Hydroxylation	[M+H]+	---	205.3	200.4	200.2	202.8	201.1	1.4	0.7	-2
NVS4	Parent drug	[M+H]+	---	243.1	244.3	244.6	---	244.5	0.2	0.1	0.6
NVS4 M1	Hydroxylation	[M+H]+	---	243.7	248.3	248.7	---	248.5	0.3	0.1	2
NVS4 M2	Didemethylation + dihydroxylation	[M+H]+	---	244.4	249.9	250.3	---	250.1	0.3	0.1	2.3
NVS5	Parent drug	[M+H]+	---	217.3	206.3	206.1	206.3	206.2	0.1	0.1	-5.1
NVS5 M1	Demethylation	[M+H]+	---	204.9	199.9	200	200.1	200	0.1	0	-2.4
NVS5 M2	Demethylation	[M+H]+	---	206.5	200.7	200.7	200.7	200.7	0	0	-2.8
NVS5 M3	Amide hydrolysis	[M+H]+	---	167.5	173.5	173.6	173.7	173.6	0.1	0.1	3.6
NVS5 M4	Demethylation + amide hydrolysis	[M+H]+	---	204.9	204.6	204.6	204.6	204.6	0	0	-0.1
NVS5 M5	Amide hydrolysis	[M+H]+	---	138.1	147	147	147	147	0	0	6.4
NVS6	Parent drug	[M+H]+	---	215.4	223.1	223.2	223.2	223.2	0.1	0	3.6
NVS6 M1	Dealkylation	[M+H]+	---	195.7	196.5	196.5	196.4	196.5	0.1	0	0.4
NVS6 M2	Dihydrodiol formation	[M+H]+	---	230.8	229.8	229.5	230.1	229.8	0.3	0.1	-0.4
NVS7	Parent drug	[M+H]+	---	204.9	214.1	214.1	214.3	214.2	0.1	0.1	4.5
NVS8	Hydroxylation	[M+H]+	---	244	244.2	244.1	244.2	244.2	0.1	0	0.1
NVS9	Dihydroxylation	[M+H]+	---	242.5	243.8	243.9	243.8	243.8	0.1	0	0.5
NVS10	Hydroxylation	[M+H]+	---	246.7	251.1	251.1	251.2	251.1	0.1	0	1.8
NVS11	Hydroxylation	[M+H]+	---	204.8	194.1	193.8	---	194	0.2	0.1	-5.3
Olodanrigan	Parent drug	[M-H]-	506.1973	224.8	226.9	226.6	227	226.8	0.2	0.1	0.9
Olodanrigan M10	O-debenzylation + glucuronidation	[M-H]-	592.1823	233.6	222.3	221.8	223.1	222.4	0.7	0.3	-4.8
Omeprazole	Parent drug	[M+H]+	346.124	180.2	178.7	178.7	179	178.8	0.2	0.1	-0.8
Pantoprazole	Parent drug	[M+H]+	384.0832	182.2	183.1	183.1	182.8	183	0.2	0.1	0.4
Pantoprazole N-oxide	N-oxidation	[M+H]+	400.0783	186.9	182.9	182.9	183	182.9	0.1	0	-2.1
Raloxifene	Parent drug	[M+H]+	474.1736	224.1	213.9	213.9	214.1	214	0.1	0.1	-4.5
Raloxifene 4'-glucuronide	O-glucuronidation	[M+H]+	650.206	250	250.8	251	248.7	250.2	1.3	0.5	0.1
Raloxifene sulfate	Sulfation	[M+H]+	554.1299	227.7	232.8	233.7	232.8	233.1	0.5	0.2	2.4
Ranitidine	Parent drug	[M+H]+	315.1491	169.2	167.2	166.7	166.6	166.8	0.3	0.2	-1.4
Ranitidine N-oxide	N-oxidation	[M+H]+	331.1429	172.2	169.9	169.9	170	169.9	0.1	0	-1.3
Ranitinide S-oxide	Oxygenation	[M+H]+	331.1437	175.2	167.1	167.7	167.1	167.3	0.3	0.2	-4.5
Ranitinide N, S-dioxide	Oxygenation + N-oxidation	[M+H]+	347.138	176.4	170.7	171.2	170.4	170.8	0.4	0.2	-3.2
Repaglinide	Parent drug	[M+H]+	453.2754	219.5	213.6	212.6	212.9	213	0.5	0.2	-2.9
Repaglinide N-oxide	N-oxidation	[M+H]+	469.2695	219	216.8	216.7	216.8	216.8	0.1	0	-1
Resveratrol	Parent drug	[M+H]+	229.0866	152.8	151.3	151.2	151	151.2	0.2	0.1	-1.1
Resveratrol O-sulfate	Sulfation	[M+H]+	309.0434	168.4	171.7	171.6	171.2	171.5	0.3	0.2	1.8
Ribociclib	Parent drug	[M+H]+	435.2613	214.6	219.9	220	219.7	219.9	0.2	0.1	2.5
Ribociclib M8	Sulfation	[M+H]+	515.2189	221.3	243.3	243.7	243.1	243.4	0.3	0.1	10
Rociletinib	Parent drug	[M+H]+	556.2274	232.4	226.8	226.7	226.9	226.8	0.1	0	-2.4
Rociletinib glutathione	Glutathione conjugation	[M+H]+	863.3115	269.6	272	272	272.1	272	0.1	0	0.9
Salbutamol	Parent drug	[M+H]+	240.1604	159.3	157.2	157.2	156.8	157.1	0.2	0.1	-1.4
Serotonin	Parent drug	[M-H]-	175.0868	136.8	135.6	135.5	135.6	135.6	0.1	0	-0.9
Serotonin sulfate	Sulfation	[M-H]-	255.079	151.9	155	154.7	154.7	154.8	0.2	0.1	1.9
Sotuletinib	Parent drug	[M+H]+	399.1492	195.4	205.9	207	205.8	206.2	0.7	0.3	5.5
Sotuletinib M6	O-glucuronidation	[M+H]+	575.1815	234.5	230.4	230.7	229.4	230.2	0.7	0.3	-1.8
Spebrutinib	Parent drug	[M+H]+	424.1777	195.6	207.1	207.1	207.6	207.3	0.3	0.1	6
Spebrutinib glutathione	Glutathione conjugation	[M+H]+	731.2607	252.8	249.8	249.4	249.4	249.5	0.2	0.1	-1.3
Sulfamonomethoxine	Parent drug	[M+H]+	281.0709	160.3	160.4	160.3	160.2	160.3	0.1	0.1	0
Tamoxifen	Parent drug	[M+H]+	372.2325	200.2	195.3	195.8	196.2	195.8	0.5	0.2	-2.2
Tamoxifen N-glucuronide	N-glucuronidation	[M+H]+	548.2647	236.5	231.1	232	232.4	231.8	0.7	0.3	-2
Tamoxifen N-oxide	N-oxidation	[M+H]+	388.2273	203.3	205.6	206.2	207.3	206.4	0.9	0.4	1.5
Testosterone	Parent drug	[M+H]+	289.217	172.6	168.3	168.8	168.1	168.4	0.4	0.2	-2.4
Testosterone-D-glucuronide	O-glucuronidation	[M+H]+	465.2489	208.8	217.4	218.4	217.4	217.7	0.6	0.3	4.3
Triclosan	Parent drug	[M-H]-	286.9446	157	152.6	152.5	152.2	152.4	0.2	0.1	-2.9
Triclosan O-sulfate	Sulfation	[M-H]-	366.9015	169.9	165.7	165.9	165.6	165.7	0.2	0.1	-2.5
Triclosan O-D-glucuronide	O-glucuronidation	[M-H]-	462.9779	200.7	191.9	190.2	191.5	191.2	0.9	0.5	-4.7
Trovafloxacin	Parent drug	[M+H]+	417.1166	198.3	191	191	191	191	0	0	-3.7
Verapamil	Parent drug	[M+H]+	455.291	215.5	208.7	208.7	209	208.8	0.2	0.1	-3.1
