# Supplementary material for: Potential of measured relative shifts in collision cross section values for biotransformation studies
Source: Anal Bioanal Chem. 2023 Dec 2;416(2):559–68. doi: 10.1007/s00216-023-05063-1 (PMC10761390; doi:10.1007/s00216-023-05063-1)
Supplement: Supplementary file 3 — (CSV 9.19 KB) [file 216_2023_5063_MOESM3_ESM.csv]

Biotransformation	Phase	Name (P)	Name (M)	mz (P)	mz (M)	mz (delta)	TWCCSN2,meas (P)	TWCCSN2,meas (M)	TWCCSN2,meas (delta)	TWCCSN2,pred (P)	TWCCSN2,pred (M)	TWCCSN2,pred (delta)
Demethylation	I	4-hydroxy tamoxifen	Endoxifen	388.2273	374.2119	-14.0154	199.7	191.2	-8.5	203.1	198.2	-4.9
Demethylation	I	Clozapine	Desmethyl clozapine	327.1375	313.1219	-14.0156	177.8	172.2	-5.6	178.4	173.0	-5.4
Demethylation	I	Dextromethorphan	Dextrorphan	272.2018	258.1862	-14.0156	163.4	159.5	-3.9	165.9	161.8	-4.1
Demethylation	I	Diazepam	Nordazepam	285.0798	271.0642	-14.0156	161.6	153.2	-8.5	162.9	159.9	-3.0
Demethylation	I	EMA1323	EMA1322	416.15	402.1351	-14.015	196.8	190.2	-6.6	197.2	196.9	-0.3
Demethylation	I	Granisetron	9'-desmethyl granisetron	313.2029	299.1869	-14.016	184.1	178.9	-5.2	183.4	174.7	-8.7
Demethylation	I	INE963	INE963 M7	403.1912	389.1699	-14.0213	203.7	197.3	-6.4	195.4	195.9	0.5
Demethylation	I	INE963 M13	INE963 M2	419.1809	405.1658	-14.0151	207.3	201.3	-6	197.2	195.5	-1.7
Demethylation	I	NVS5	NVS5 M1	---	---	-14.0156	206.2	200	-6.2	217.3	204.9	-12.4
Demethylation	I	NVS5	NVS5 M2	---	---	-14.0156	206.2	200.7	-5.5	217.3	206.5	-10.8
Demethylation	I	Olodanrigan	EMA1036	506.1973	492.182	-14.0153	226.8	220.4	-6.5	224.8	220.5	-4.3
Demethylation	I	Tamoxifen	N-desmethyl tamoxifen	372.2325	358.2169	-14.0157	195.8	184.1	-11.7	200.2	196.8	-3.4
Demethylation	I	Testosterone	Nortestosterone	289.217	275.2013	-14.0157	168.4	164.9	-3.5	172.6	168.4	-4.2
Hydroxylation	I	Bupropion	Hydroxy bupropion	240.116	256.1106	15.9946	155.7	160.5	4.8	158.4	158.6	0.2
Hydroxylation	I	Chlorzoxazone	6-hydroxy chlorzoxazone	170.0016	185.9965	15.9949	126.2	129.5	3.3	131	132.7	1.7
Hydroxylation	I	Coumarin	7-hydroxy coumarin	147.0456	163.0402	15.9946	119.9	124.1	4.2	126.3	128.6	2.3
Hydroxylation	I	Diclofenac	4-hydroxy diclofenac	296.024	312.0187	15.9948	156.7	161.5	4.8	157	166.3	9.3
Hydroxylation	I	Diclofenac	5-hydroxy diclofenac	296.024	312.0177	15.9938	156.7	161.2	4.5	157	164.9	7.9
Hydroxylation	I	Estradiol	4-hydroxy estradiol	271.171	287.1659	15.9949	165.6	165.5	-0.1	169.5	171.3	1.8
Hydroxylation	I	Ibuprofen	1-hydroxy ibuprofen	205.1227	221.1188	15.9961	146.5	149.4	3	152.6	154.4	1.8
Hydroxylation	I	Imipramine	2-hydroxy imipramine	281.2021	297.1977	15.9956	165.1	169.4	4.3	165.2	171.9	6.7
Hydroxylation	I	Imipramine	10-hydroxy imipramine	281.2021	297.1974	15.9953	165.1	166.4	1.3	165.2	172.7	7.5
Hydroxylation	I	INE963	INE963 M13	403.1912	419.1809	15.9897	203.7	207.3	3.6	195.4	197.2	1.8
Hydroxylation	I	Lansoprazole	5-hydroxy lansoprazole	370.0828	386.0783	15.9955	179.2	184.3	5.2	177.2	185.8	8.6
Hydroxylation	I	Mephenytoin	4-hydroxy mephenytoin	219.114	235.1086	15.9947	146.9	150.9	4.1	146.7	148.9	2.2
Hydroxylation	I	Midazolam	1-hydroxy midazolam	326.0864	342.0813	15.9949	167.2	169.4	2.2	173.9	175.3	1.4
Hydroxylation	I	NVS1	NVS1 M1	---	---	15.995	208.4	214.6	6.2	198.2	200.5	2.3
Hydroxylation	I	NVS3	NVS3 M1	---	---	15.9949	196.7	201.1	4.5	206.5	205.3	-1.2
Hydroxylation	I	NVS4	NVS4 M1	---	---	15.9949	244.5	248.5	4	243.1	243.7	0.6
Hydroxylation	I	Omeprazole	5-hydroxy omeprazole	346.124	362.1181	15.994	178.8	183	4.2	180.2	184.4	4.2
Hydroxylation	I	Tamoxifen	4-hydroxy tamoxifen	372.2325	388.2273	15.9948	195.8	199.7	4	200.2	203.1	2.9
Hydroxylation	I	Testosterone	6-hydroxy testosterone	289.217	305.212	15.9951	168.4	173.1	4.7	172.6	174.2	1.6
N-oxidation	I	Amitriptyline	Amitriptyline N-oxide	278.1914	294.1861	15.9947	164.6	170.4	5.9	166.6	172.0	5.4
N-oxidation	I	Clozapine	Clozapine N-oxide	327.1375	343.1319	15.9944	177.8	180	2.3	175.4	181.7	6.3
N-oxidation	I	Imipramine	Imipramine N-oxide	281.2021	297.1972	15.9952	165.1	169	3.8	165.2	169.6	4.4
N-oxidation	I	Lansoprazole	Lansoprazole N-oxide	370.0828	386.079	15.9962	179.2	180	0.9	177.2	183.8	6.6
N-oxidation	I	Lansoprazole sulfone	Lansoprazole sulfone N-oxide	386.0789	402.074	15.995	182.9	183.6	0.7	183.1	186.1	3.0
N-oxidation	I	Pantoprazole	Pantoprazole N-oxide	384.0832	400.0783	15.9951	183	182.9	-0.1	182.2	186.9	4.7
N-oxidation	I	Ranitidine	Ranitidine N-oxide	315.1491	331.1429	15.9937	166.8	169.9	3.1	169.2	172.2	3.0
N-oxidation	I	Repaglinide	Repaglinide N-oxide	453.2754	469.2695	15.9941	213	216.8	3.7	219.5	219.0	-0.5
N-oxidation	I	Tamoxifen	Tamoxifen N-oxide	372.2325	388.2273	15.9948	195.8	206.4	10.6	200.2	203.3	3.1
Acetylation	II	INE963 M13	INE963 M16	419.1809	461.1926	42.0117	207.3	220.8	13.5	197.2	207.8	10.6
Acetylation	II	Infigratinib M1 (CQM157)	Infigratinib M35	463.1047	505.1147	42.01	213.2	228.6	15.4	206.4	219.7	13.3
Acetylation	II	NVS1	NVS1 M7	---	---	42.0101	208.4	219.5	11.1	198.2	208.7	10.5
Acetylation	II	Sulfamonomethoxine	N-acetyl sulfamonomethoxine	281.0709	323.0806	42.0097	160.3	175.5	15.3	160.3	171.1	10.8
Acetylation	II	Trovafloxacin	N-acetyl trovafloxacin	417.1166	459.127	42.0104	191	203.1	12.1	198.3	202.8	4.5
Sulfation	II	7-hydroxy coumarin	7-hydroxy coumarin sulfate	163.0402	242.9966	79.9564	124.1	144.5	20.4	128.6	144.6	16
Sulfation	II	Acetaminophen	4-acetaminophen sulfate	152.0705	232.0272	79.9567	128	149.3	21.3	129.7	146.6	16.9
Sulfation	II	Estradiol	Estradiol-3-sulfate	271.171	351.1271	79.9561	165.6	185.3	19.7	169.5	180.2	10.7
Sulfation	II	NVS1	NVS1 M6	---	---	79.9569	208.4	218.6	10.2	198.2	212.3	14.1
Sulfation	II	NVS2	NVS2 M1	---	---	79.9562	176.2	188.1	11.9	185.7	197	11.3
Sulfation	II	Raloxifene	Raloxifene sulfate	474.1736	554.1299	79.9563	214	233.1	19.1	224.1	227.1	3
Sulfation	II	Resveratrol	Resveratrol O-sulfate	229.0866	309.0434	79.9568	151.2	171.5	20.3	152.8	168.4	15.6
Sulfation	II	Ribociclib	Ribociclib M8	435.2613	515.2189	79.9576	219.9	243.3	23.4	214.6	221.3	6.7
Sulfation	II	Serotonin	Serotonin sulfate	175.0868	255.079	79.9922	135.6	154.8	19.2	136.8	151.9	15.1
Sulfation	II	Triclosan	Triclosan O-sulfate	286.9446	366.9015	79.9569	152.4	165.7	13.3	157	169.9	12.9
O-glucuronidation	II	4-hydroxy propanolol	4-hydroxy propanolol glucuronide	276.1601	452.1923	176.0322	159.9	198.2	38.2	167.2	199.9	32.7
O-glucuronidation	II	7-hydroxy coumarin	7-hydroxy coumarin glucuronide	163.0402	339.0719	176.0317	124.1	173.3	49.2	128.6	172.2	43.6
O-glucuronidation	II	Acetaminophen	4-acetamidophenyl-D-glucuronide	152.0705	328.1027	176.0322	128	170	41.9	129.7	171.1	41.4
O-glucuronidation	II	EMA1323	Olodanrigan M10	416.15	592.1823	176.0323	196.8	222.4	25.6	197.2	233.6	36.4
O-glucuronidation	II	Estradiol	Estradiol-3-glucuronide	271.171	447.2028	176.0318	165.6	213	47.4	169.5	208.2	38.7
O-glucuronidation	II	Ezetimibe	Ezetimibe phenoxy-glucuronide	408.1422	584.1735	176.0313	199.6	231.9	32.2	201.2	234.1	32.9
O-glucuronidation	II	INE963	INE963 M11	403.1912	579.2252	176.034	203.7	246.3	42.6	195.4	229.6	34.2
O-glucuronidation	II	Mavoglurant	Mavoglurant M5	336.1566	512.1755	176.0189	185	218.8	33.8	183.6	213.8	30.2
O-glucuronidation	II	Naloxone	Naloxone-3-glucuronide	328.1552	504.1869	176.0316	170.2	218.2	48	170.9	211	40.1
O-glucuronidation	II	NVS1	NVS1 M2	---	---	176.0321	208.4	234.2	25.9	198.2	224.2	26
O-glucuronidation	II	Raloxifene	Raloxifene 4'-glucuronide	474.1736	650.206	176.0324	214	250.2	36.2	224.1	250	25.9
O-glucuronidation	II	Sotuletinib�	Sotuletinib M6	399.1492	575.1815	176.0323	206.2	230.2	24	195.4	234.5	39.1
O-glucuronidation	II	Testosterone	Testosterone-D-glucuronide	289.217	465.2489	176.032	168.4	217.7	49.3	172.6	208.8	36.2
O-glucuronidation	II	Triclosan	Triclosan O-D-glucuronide	286.9446	462.9779	176.0333	152.4	191.2	38.8	157	200.7	43.7
N-glucuronidation	II	Amitriptyline	Amitriptyline N-glucuronide	278.1914	454.2224	176.031	164.6	201.2	36.6	166.6	208.8	42.2
N-glucuronidation	II	Chlorzoxazone	Chlorzoxazone N-glucuronide	170.0016	346.0153	176.0137	126.2	175.8	49.6	131	175.4	44.4
N-glucuronidation	II	Dapsone	Dapsone N-glucuronide	249.0702	425.1018	176.0317	149.7	207.4	57.7	152.4	196.5	44.1
N-glucuronidation	II	Icenticaftor	Icenticaftor M1	360.0792	536.1107	176.0315	166.2	202.3	36	170.8	210.1	39.3
N-glucuronidation	II	Losartan	Losartan N-2-glucuronide	423.1702	599.2023	176.0321	198.2	233.4	35.2	199.1	235.2	36.1
N-glucuronidation	II	NVS1	NVS1 M3	---	---	176.0321	208.4	249.9	41.5	198.2	228.7	30.5
N-glucuronidation	II	NVS1	NVS1 M4	---	---	176.0321	208.4	250.8	42.4	198.2	228.6	30.4
N-glucuronidation	II	NVS1	NVS1 M5	---	---	176.0324	208.4	248.7	40.3	198.2	222.2	24
N-glucuronidation	II	Tamoxifen	Tamoxifen N-glucuronide	372.2325	548.2647	176.0322	195.8	231.8	36.1	200.2	236.5	36.3
Glutathione conjugation	II	Acetaminophen	Acetaminophen glutathione	152.0705	457.1385	305.0679	128	200.4	72.4	129.7	199.4	69.7
Glutathione conjugation	II	Acalabrutinib	Acalabrutinib glutathione	466.1984	773.2829	307.0845	230.4	267	36.6	211.8	264.7	52.9
Glutathione conjugation	II	Afatinib	Afatinib glutathione	486.1696	793.253	307.0834	231.2	270	38.8	217.4	257.8	40.4
Glutathione conjugation	II	Branebrutinib	Branebrutinib glutathione	371.1876	678.2714	307.0838	191.2	238.5	47.3	193.6	244.2	50.6
Glutathione conjugation	II	Ibrutinib	Ibrutinib glutathione	441.203	748.2866	307.0836	213.1	275.2	62.1	205.8	266	60.2
Glutathione conjugation	II	Rociletinib	Rociletinib glutathione	556.2274	863.3115	307.0841	226.8	272	45.2	232.4	269.6	37.2
Glutathione conjugation	II	Spebrutinib	Spebrutinib glutathione	424.1777	731.2607	307.083	207.3	249.5	42.2	195.6	252.8	57.2
